# Supplementary material for: A comprehensive benchmarking study on computational tools for cross-omics label transfer from single-cell RNA to ATAC data
Source: G3 (Bethesda). 2026 Feb 8;16(4):jkag026. doi: 10.1093/g3journal/jkag026 (PMC13042286; doi:10.1093/g3journal/jkag026)
Supplement: jkag026_Supplementary_Data [file jkag026_supplementary_data.zip]

Archive with 3 entries (3 files):
- Supp_Figures_G3-2025-406310.docx
- Supp_Tables_G3-2025-406310.xlsx
- Supp_Text_G3-2025-406310.docx
